# Supplementary material for: Efficacy Studies of a Trivalent Vaccine Containing PCV-2a, PCV-2b Genotypes and Mycoplasma hyopneumoniae When Administered at 3 Days of Age and 3 Weeks Later against Porcine Circovirus 2 (PCV-2) Infection
Source: Vaccines (Basel). 2022 Aug 1;10(8):1234. doi: 10.3390/vaccines10081234 (PMC9414577; doi:10.3390/vaccines10081234)
Supplement: Supplementary file 1 [file vaccines-10-01234-s001.zip]

Archive with 1 entries (1 files):
- vaccines-1804025-supplementary.pdf
